# Supplementary material for: Recurrence prediction using circulating tumor DNA in patients with early-stage non-small cell lung cancer after treatment with curative intent: A retrospective validation study
Source: PLoS Med. 2025 Apr 15;22(4):e1004574. doi: 10.1371/journal.pmed.1004574 (PMC12021277; doi:10.1371/journal.pmed.1004574)
Supplement: S1 Table — NA indicates data Not Available; ND indicates Not Detected. (XLSX) [file pmed.1004574.s001.xlsx]

## Sheet: S1 Table
S1 Table: Clinical data and ctDNA summary data for 130 patients in the LEMA study.
NA: indicates data Not Available; ND: indicates Not Detected
Patient	Age_category_at_diagnosis	Sex	Smoking_history	Stage	Pathological_subtype	Treatment_types	Adjuvant_treatment	Treatment_start	Treatment_end	Date_of_death	Cause_of_death	Outcome_category	OS_event	OS_date	Months_OS	RFS_event	RFS_date	Months_RFS	RaDaR_detection_at_Baseline	RaDaR_eVAF_at_Baseline	RaDaR_detection_at_Landmark	RaDaR_eVAF_at_Landmark	RaDaR_detection_at_Landmark_or_later	RaDaR_lead_time
LEMA0029	75 plus years	Male		Stage IIB	Adenocarcinoma	Surgery	0	0	0	913	Disease relapse	Progression	1	913	30.0164	1	889	29.2274	NA	NA	NA	NA	FALSE
LEMA0033	75 plus years	Female	Ex-smoker	Stage IIB	Squamous cell carcinoma	Surgery	0	0	0	NA	NA	No progression	0	1114	36.6246	0	1114	36.6246	TRUE	0.00552882	NA	NA	NA
LEMA0051	75 plus years	Male	Never smoked	Stage IIIB	Adenocarcinoma	Surgery	0	0	0	843	Disease relapse	Progression	1	843	27.7151	1	184	6.04931	TRUE	6.04819e-05	FALSE	ND	TRUE
LEMA0056	75 plus years	Male	Ex-smoker	Stage IIB	Adenocarcinoma	Surgery	Adjuvant chemo-radiotherapy	0	0	1376	Disease relapse	Progression	1	1376	45.2383	1	450	14.7945	TRUE	0.000144536	NA	NA	TRUE	196
LEMA0060	75 plus years	Female	Ex-smoker	Stage IB	Squamous cell carcinoma	Surgery	0	0	0	NA	NA	No progression	0	1531	50.3342	0	1531	50.3342	NA	NA	FALSE	ND	FALSE
LEMA0083	75 plus years	Male	Ex-smoker	Stage IIB	Squamous cell carcinoma	Surgery	0	0	0	NA	NA	No progression	0	1669	54.8712	0	1669	54.8712	NA	NA	FALSE	ND	FALSE
LEMA0097	75 plus years	Female	Ex-smoker	Stage IA2	Adenocarcinoma	Surgery	0	0	0	NA	NA	No progression	0	1105	36.3288	0	1105	36.3288	NA	NA	FALSE	ND	FALSE
LEMA0131	75 plus years	Male	Ex-smoker	Stage IA3	Squamous cell carcinoma	Surgery	0	0	0	NA	NA	Progression	0	1237	40.6685	1	364	11.9671	TRUE	1.67464e-05	NA	NA	TRUE
LEMA0135	75 plus years	Male	Ex-smoker	Stage IB	Other	Surgery	0	0	0	NA	NA	No progression	0	1173	38.5644	0	1173	38.5644	FALSE	ND	FALSE	ND	FALSE
LEMA0144	75 plus years	Male	Ex-smoker	Stage 0	Other	Surgery	0	0	0	1054	Comorbidity	Death from other cause	1	1054	34.652	0	1054	34.652	FALSE	ND	NA	NA	FALSE
LEMA0157	75 plus years	Female	Ex-smoker	Stage IIIA	Adenocarcinoma	Surgery	0	0	0	1043	Disease relapse	Progression	1	1043	34.2904	1	239	7.85753	FALSE	ND	NA	NA	TRUE	106
LEMA0166	75 plus years	Male	Current smoker	Stage IIIB	Other	Chemo-radiotherapy	Adjuvant immunotherapy	-45	0	NA	NA	No progression	0	1225	40.274	0	1225	40.274	TRUE	0.00041224	FALSE	ND	FALSE
LEMA0178	75 plus years	Male	Ex-smoker	Stage IA3	Adenocarcinoma	Surgery	0	0	0	NA	NA	No progression	0	1298	42.674	0	1298	42.674	FALSE	ND	FALSE	ND	FALSE
LEMA0183	70-74 years	Female	Current smoker	Stage IIIB	Squamous cell carcinoma	Surgery	0	0	0	NA	NA	No progression	0	1315	43.2329	0	1315	43.2329	NA	NA	NA	NA	NA
LEMA0203	70-74 years	Male	Ex-smoker	Stage IB	Adenocarcinoma	Surgery	0	0	0	NA	NA	Second primary lung tumour	0	1894	62.2685	0	1894	62.2685	NA	NA	FALSE	ND	FALSE
LEMA0221	70-74 years	Female	Current smoker	Stage IIIA	Adenocarcinoma	Surgery	0	0	0	NA	NA	Progression	0	1504	49.4466	1	696	22.8822	NA	NA	FALSE	ND	FALSE
LEMA0231	70-74 years	Male	Ex-smoker	Stage IA2	Squamous cell carcinoma	Surgery	0	0	0	NA	NA	No progression	0	1252	41.1616	0	1252	41.1616	FALSE	ND	FALSE	ND	FALSE
LEMA0235	70-74 years	Male	Current smoker	Stage IB	Adenocarcinoma	Surgery	0	0	0	343	Disease relapse	Progression	1	343	11.2767	1	229	7.52876	FALSE	ND	FALSE	ND	TRUE	68
LEMA0244	70-74 years	Male	Ex-smoker	Stage IIB	Squamous cell carcinoma	Surgery	0	0	0	NA	NA	No progression	0	1513	49.7424	0	1513	49.7424	FALSE	ND	FALSE	ND	FALSE
LEMA0245	70-74 years	Female	Current smoker	Stage IA2	Squamous cell carcinoma	Surgery	0	0	0	NA	NA	Second primary lung tumour	0	1275	41.9178	0	1275	41.9178	FALSE	ND	NA	NA	FALSE
LEMA0248	70-74 years	Female	Ex-smoker	Stage IA2	Adenocarcinoma	Surgery	0	0	0	NA	NA	No progression	0	1327	43.6274	0	1327	43.6274	FALSE	ND	FALSE	ND	FALSE
LEMA0253	70-74 years	Female	Current smoker	Stage IA2	Adenocarcinoma	Surgery	Adjuvant chemotherapy, followed by immunotherapy	0	0	1451	Disease relapse	Progression	1	1451	47.7041	1	1349	44.3507	FALSE	ND	NA	NA	TRUE	1076
LEMA0260	70-74 years	Male	Ex-smoker	Stage IA2	Squamous cell carcinoma	Surgery	0	0	0	NA	NA	Progression	0	1614	53.063	1	863	28.3726	TRUE	0.00082613	NA	NA	TRUE	401
LEMA0266	70-74 years	Male	Ex-smoker	Stage IA3	Squamous cell carcinoma	Surgery	0	0	0	NA	NA	No progression	0	1600	52.6027	0	1600	52.6027	FALSE	ND	NA	NA	NA
LEMA0267	70-74 years	Male	Ex-smoker	Stage IA2	Squamous cell carcinoma	Surgery	0	0	0	NA	NA	No progression	0	1123	36.9205	0	1123	36.9205	FALSE	ND	FALSE	ND	FALSE
LEMA0269	70-74 years	Male	Ex-smoker	Stage IA2	Other	Surgery	0	0	0	NA	NA	No progression	0	1404	46.1589	0	1404	46.1589	TRUE	0.00237001	FALSE	ND	FALSE
LEMA0272	70-74 years	Male	Ex-smoker	Stage IA2	Adenocarcinoma	Surgery	Adjuvant chemotherapy	0	0	NA	NA	No progression	0	1169	38.4329	0	1169	38.4329	FALSE	ND	NA	NA	NA
LEMA0282	70-74 years	Female	Current smoker	Stage IIIB	Other	Chemo-radiotherapy	Adjuvant immunotherapy	-66	0	NA	NA	Progression	0	241	7.92328	1	232	7.62739	TRUE	0.000154045	NA	NA	TRUE
LEMA0289	70-74 years	Female	Ex-smoker	Stage IB	Adenocarcinoma	Surgery	0	0	0	489	Disease relapse	Progression	1	489	16.0767	1	226	7.43013	NA	NA	TRUE	0.255078	TRUE	120
LEMA0290	70-74 years	Female	Ex-smoker	Stage IIIA	Adenocarcinoma	Radiotherapy	0	-35	0	NA	NA	No progression	0	1349	44.3507	0	1349	44.3507	NA	NA	FALSE	ND	FALSE
LEMA0312	70-74 years	Male	Ex-smoker	Stage 0	Adenocarcinoma	Surgery	0	0	0	NA	NA	No progression	0	1366	44.9096	0	1366	44.9096	FALSE	ND	FALSE	ND	FALSE
LEMA0333	70-74 years	Female	Ex-smoker	Stage IB	Adenocarcinoma	Surgery	0	0	0	NA	NA	No progression	0	1272	41.8192	0	1272	41.8192	NA	NA	FALSE	ND	FALSE
LEMA0334	70-74 years	Female	Current smoker	Stage IIB	Adenocarcinoma	Surgery	0	0	0	NA	NA	No progression	0	1272	41.8192	0	1272	41.8192	NA	NA	FALSE	ND	FALSE
LEMA0371	60-69 years	Female	Ex-smoker	Stage IA3	Adenocarcinoma	Surgery	0	0	0	NA	NA	No progression	0	1552	51.0246	0	1552	51.0246	TRUE	8.89336e-05	FALSE	ND	FALSE
LEMA0372	60-69 years	Female	Current smoker	Stage IIIA	Adenocarcinoma	Surgery	Adjuvant chemotherapy	0	0	NA	NA	Progression	0	1281	42.1151	1	758	24.9205	NA	NA	TRUE	0.000623721	TRUE	706
LEMA0374	60-69 years	Female	Ex-smoker	Stage IA3	Adenocarcinoma	Surgery	0	0	0	NA	NA	No progression	0	1161	38.1698	0	1161	38.1698	NA	NA	FALSE	ND	FALSE
LEMA0383	60-69 years	Male	Current smoker	Stage IIB	Adenocarcinoma	Surgery	0	0	0	NA	NA	No progression	0	1482	48.7233	0	1482	48.7233	FALSE	ND	FALSE	ND	FALSE
LEMA0384	60-69 years	Male	Ex-smoker	Stage IA1	Adenocarcinoma	Surgery	0	0	0	NA	NA	No progression	0	1360	44.7123	0	1360	44.7123	FALSE	ND	FALSE	ND	FALSE
LEMA0385	60-69 years	Male	Ex-smoker	Stage IA3	Adenocarcinoma	Surgery	0	0	0	NA	NA	No progression	0	1051	34.5534	0	1051	34.5534	NA	NA	FALSE	ND	FALSE
LEMA0386	60-69 years	Male	Ex-smoker	Stage IA2	Adenocarcinoma	Surgery	0	0	0	NA	NA	Progression	0	1022	33.6	1	946	31.1014	FALSE	ND	FALSE	ND	FALSE
LEMA0387	60-69 years	Male	Ex-smoker	Stage IA2	Adenocarcinoma	Surgery	0	0	0	NA	NA	No progression	0	1361	44.7452	0	1361	44.7452	NA	NA	FALSE	ND	FALSE
LEMA0396	60-69 years	Female	Ex-smoker	Stage IA1	Squamous cell carcinoma	Surgery	0	0	0	352	Disease relapse	Progression	1	352	11.5726	1	320	10.5205	FALSE	ND	FALSE	ND	FALSE
LEMA0397	60-69 years	Female	Ex-smoker	Stage IIIA	Squamous cell carcinoma	Surgery	Adjuvant chemotherapy	0	0	NA	NA	No progression	0	1410	46.3561	0	1410	46.3561	NA	NA	FALSE	ND	FALSE
LEMA0407	60-69 years	Female	Ex-smoker	Stage IIIB	Adenocarcinoma	Chemo-radiotherapy	Adjuvant immunotherapy	-44	0	NA	NA	No progression	0	1386	45.5671	0	1386	45.5671	NA	NA	FALSE	ND	FALSE
LEMA0416	60-69 years	Male	Ex-smoker	Stage IIIB	Squamous cell carcinoma	Surgery	Adjuvant chemo-radiotherapy	0	0	NA	NA	No progression	0	1236	40.6356	0	1236	40.6356	TRUE	0.0115149	FALSE	ND	FALSE
LEMA0417	60-69 years	Male	Ex-smoker	Stage IIIA	Squamous cell carcinoma	Chemo-radiotherapy	Adjuvant immunotherapy	-45	0	NA	NA	No progression	0	1036	34.0603	0	1036	34.0603	NA	NA	NA	NA	TRUE
LEMA0426	60-69 years	Male	Ex-smoker	Stage IIB	Adenocarcinoma	Surgery	0	0	0	1152	Disease relapse	Progression	1	1152	37.874	1	701	23.0466	NA	NA	NA	NA	TRUE	372
LEMA0427	60-69 years	Male	Current smoker	Stage IIIB	Adenocarcinoma	Surgery	0	0	0	422	Disease relapse	Progression	1	422	13.874	1	269	8.84383	TRUE	0.056962	NA	NA	TRUE
LEMA0428	60-69 years	Male	Current smoker	Stage IIIA	Adenocarcinoma	Surgery	Adjuvant chemotherapy	0	0	50	Other - pulmonary embolism	Death from other cause	1	50	1.64384	1	50	1.64384	TRUE	8.51317e-05	NA	NA	NA
LEMA0429	60-69 years	Male	Ex-smoker	Stage IA3	Adenocarcinoma	Surgery	0	0	0	NA	NA	Second primary lung tumour	0	1359	44.6794	0	1359	44.6794	FALSE	ND	FALSE	ND	FALSE
LEMA0441	60-69 years	Female	Ex-smoker	Stage IA3	Adenocarcinoma	Surgery	Adjuvant chemotherapy	0	0	NA	NA	No progression	0	1547	50.8603	0	1547	50.8603	FALSE	ND	NA	NA	FALSE
LEMA0442	60-69 years	Female	Ex-smoker	Stage IA2	Adenocarcinoma	Surgery	Adjuvant chemo-radiotherapy	0	0	NA	NA	Progression	0	1346	44.252	1	722	23.737	FALSE	ND	NA	NA	NA
LEMA0450	60-69 years	Male	Current smoker	Stage IIB	Squamous cell carcinoma	Surgery	0	0	0	666	Other - myocardial infarction	Death from other cause	1	666	21.8959	0	666	21.8959	TRUE	9.33753e-05	NA	NA	NA
LEMA0451	60-69 years	Male	Current smoker	Stage IIIB	Squamous cell carcinoma	Surgery	Adjuvant chemotherapy	0	0	NA	NA	No progression	0	1240	40.7671	0	1240	40.7671	TRUE	9.81295e-05	FALSE	ND	FALSE
LEMA0455	60-69 years	Male	Ex-smoker	Stage IIB	Adenocarcinoma	Surgery	0	0	0	NA	NA	No progression	0	1249	41.063	0	1249	41.063	TRUE	0.000130262	FALSE	ND	FALSE
LEMA0465	60-69 years	Female	Ex-smoker	Stage IIA	Adenocarcinoma	Surgery	Adjuvant chemotherapy, followed by immunotherapy	0	0	NA	NA	No progression	0	1675	55.0685	0	1675	55.0685	NA	NA	FALSE	ND	FALSE
LEMA0469	60-69 years	Female	Ex-smoker	Stage IA2	Adenocarcinoma	Surgery	Adjuvant targeted therapy	0	0	NA	NA	No progression	0	1117	36.7233	0	1117	36.7233	FALSE	ND	NA	NA	FALSE
LEMA0475	60-69 years	Female	Ex-smoker	Stage IA1	Adenocarcinoma	Surgery	0	0	0	NA	NA	No progression	0	1352	44.4493	0	1352	44.4493	FALSE	ND	NA	NA	NA
LEMA0483	60-69 years	Male	Ex-smoker	Stage IIA	Squamous cell carcinoma	Surgery	Adjuvant chemotherapy	0	0	788	Disease relapse	Progression	1	788	25.9068	1	644	21.1726	TRUE	0.000198611	FALSE	ND	TRUE	430
LEMA0491	60-69 years	Male	Ex-smoker	Stage IIIA	Squamous cell carcinoma	Surgery	0	0	0	286	Comorbidity	Death from other cause	1	286	9.40274	0	286	9.40274	TRUE	0.000920213	FALSE	ND	FALSE
LEMA0496	60-69 years	Female	Current smoker	Stage IIIA	Adenocarcinoma	Surgery	Adjuvant chemotherapy	0	0	NA	NA	No progression	0	1131	37.1835	0	1131	37.1835	TRUE	8.12062e-06	FALSE	ND	FALSE
LEMA0504	60-69 years	Female	Ex-smoker	Stage 0	Other	Surgery	0	0	0	NA	NA	Second primary lung tumour	0	1414	46.4877	0	1414	46.4877	FALSE	ND	FALSE	ND	FALSE
LEMA0505	60-69 years	Female	Ex-smoker	Stage IIB	Adenocarcinoma	Surgery	Adjuvant chemotherapy	0	0	NA	NA	No progression	0	1460	48	0	1460	48	TRUE	0.00712123	NA	NA	FALSE
LEMA0506	60-69 years	Female	Current smoker	Stage IIB	Adenocarcinoma	Surgery	Adjuvant chemotherapy	0	0	NA	NA	No progression	0	1366	44.9096	0	1366	44.9096	FALSE	ND	NA	NA	FALSE
LEMA0516	60-69 years	Male	Current smoker	Stage IB	Adenocarcinoma	Surgery	Adjuvant chemotherapy	0	0	NA	NA	Second primary lung tumour	0	1474	48.4603	0	1474	48.4603	TRUE	1.77263e-05	FALSE	ND	FALSE
LEMA0531	60-69 years	Female	Ex-smoker	Stage IB	Other	Surgery	0	0	0	NA	NA	Second primary lung tumour	0	1173	38.5644	0	1173	38.5644	TRUE	0.00074462	FALSE	ND	FALSE
LEMA0534	60-69 years	Female	Ex-smoker	Stage IA3	Adenocarcinoma	Surgery	0	0	0	NA	NA	No progression	0	1383	45.4685	0	1383	45.4685	FALSE	ND	FALSE	ND	FALSE
LEMA0539	60-69 years	Female	Current smoker	Stage IIIB	Adenocarcinoma	Chemo-radiotherapy	Adjuvant immunotherapy	-44	0	822	Other - unknown	Death from other cause	1	822	27.0246	1	822	27.0246	NA	NA	NA	NA	FALSE
LEMA0550	60-69 years	Male	Current smoker	Stage IB	Squamous cell carcinoma	Surgery	0	0	0	NA	NA	No progression	0	1575	51.7808	0	1575	51.7808	TRUE	0.000119398	FALSE	ND	FALSE
LEMA0551	60-69 years	Male	Current smoker	Stage IA2	Squamous cell carcinoma	Surgery	0	0	0	NA	NA	No progression	0	1442	47.4082	0	1442	47.4082	NA	NA	FALSE	ND	FALSE
LEMA0557	60-69 years	Male	Never smoked	Stage IIIB	Adenocarcinoma	Chemo-radiotherapy	Adjuvant immunotherapy	-32	0	NA	NA	Progression	0	1708	56.1534	1	1179	38.7616	TRUE	0.0349934	FALSE	ND	FALSE
LEMA0560	60-69 years	Male	Ex-smoker	Stage IB	Adenocarcinoma	Radiotherapy	0	-10	0	621	Second primary malignancy other than lung cancer	Death from other cause	1	621	20.4164	0	621	20.4164	FALSE	ND	FALSE	ND	FALSE
LEMA0568	60-69 years	Female	Ex-smoker	Stage IA3	Adenocarcinoma	Surgery	0	0	0	NA	NA	No progression	0	1103	36.263	0	1103	36.263	FALSE	ND	FALSE	ND	FALSE
LEMA0574	60-69 years	Female	Current smoker	Stage IA2	Adenocarcinoma	Surgery	0	0	0	NA	NA	No progression	0	1382	45.4356	0	1382	45.4356	FALSE	ND	NA	NA	FALSE
LEMA0575	60-69 years	Female	Ex-smoker	Stage IA3	Adenocarcinoma	Surgery	Adjuvant radiotherapy	0	0	643	Disease relapse	Progression	1	643	21.1397	1	579	19.0356	FALSE	ND	FALSE	ND	FALSE
LEMA0587	60-69 years	Male	Ex-smoker	Stage IIB	Adenocarcinoma	Radiotherapy	0	0	0	185	Other - euthanasia	Progression	1	185	6.08219	1	30	0.986301	NA	NA	FALSE	ND	FALSE
LEMA0609	60-69 years	Male	Current smoker	Stage IIB	Squamous cell carcinoma	Surgery	0	0	0	1223	Disease relapse	Progression	1	1223	40.2082	1	230	7.56164	FALSE	ND	NA	NA	NA
LEMA0620	60-69 years	Female	Ex-smoker	Stage IIIA	Adenocarcinoma	Surgery	0	0	0	NA	NA	Progression	0	1635	53.7534	1	632	20.7781	TRUE	6.34374e-05	NA	NA	TRUE
LEMA0623	60-69 years	Female	Ex-smoker	Stage IB	Adenocarcinoma	Surgery	Adjuvant chemotherapy, followed by immunotherapy	0	0	NA	NA	No progression	0	1479	48.6246	0	1479	48.6246	NA	NA	NA	NA	FALSE
LEMA0624	60-69 years	Female	Current smoker	Stage IA2	Adenocarcinoma	Surgery	0	0	0	NA	NA	Second primary lung tumour	0	1198	39.3863	0	1198	39.3863	NA	NA	FALSE	ND	FALSE
LEMA0636	60-69 years	Male	Current smoker	Stage IA2	Adenocarcinoma	Surgery	0	0	0	NA	NA	No progression	0	1380	45.3698	0	1380	45.3698	FALSE	ND	FALSE	ND	FALSE
LEMA0650	60-69 years	Female	Current smoker	Stage IA2	Adenocarcinoma	Surgery	0	0	0	1042	Disease relapse	Progression	1	1042	34.2575	1	595	19.5616	FALSE	ND	FALSE	ND	FALSE
LEMA0665	60-69 years	Male	Current smoker	Stage IIB	Adenocarcinoma	Surgery	Adjuvant chemotherapy	0	0	589	Disease relapse	Progression	1	589	19.3644	1	493	16.2082	NA	NA	TRUE	1.90477e-05	TRUE	458
LEMA0688	≤59 years	Male	Never smoked	Stage IIIA	Adenocarcinoma	Chemo-radiotherapy	0	-33	0	NA	NA	Progression	0	1110	36.4931	1	9	0.29589	FALSE	ND	NA	NA	FALSE
LEMA0692	≤59 years	Male	Ex-smoker	Stage IA2	Adenocarcinoma	Surgery	0	0	0	NA	NA	No progression	0	1486	48.8548	0	1486	48.8548	FALSE	ND	FALSE	ND	FALSE
LEMA0693	≤59 years	Male	Current smoker	Stage IA3	Adenocarcinoma	Surgery	0	0	0	NA	NA	Progression	0	1368	44.9753	1	858	28.2082	FALSE	ND	FALSE	ND	FALSE
LEMA0694	≤59 years	Male	Ex-smoker	Stage IA3	Adenocarcinoma	Surgery	0	0	0	NA	NA	No progression	0	1202	39.5178	0	1202	39.5178	NA	NA	NA	NA	NA
LEMA0717	≤59 years	Male	Ex-smoker	Stage IIIB	Adenocarcinoma	Surgery	Adjuvant chemotherapy	0	0	266	Disease relapse	Progression	1	266	8.7452	1	158	5.19452	TRUE	6.22775e-05	TRUE	1.86878e-05	TRUE	86
LEMA0751	≤59 years	Male	Never smoked	Stage IA1	Adenocarcinoma	Surgery	0	0	0	NA	NA	No progression	0	1395	45.863	0	1395	45.863	NA	NA	FALSE	ND	FALSE
LEMA0761	≤59 years	Female	Ex-smoker	Stage IA2	Adenocarcinoma	Surgery	0	0	0	NA	NA	No progression	0	1449	47.6383	0	1449	47.6383	FALSE	ND	FALSE	ND	FALSE
LEMA0762	≤59 years	Female	Ex-smoker	Stage IIIB	Adenocarcinoma	Surgery	Adjuvant chemo-radiotherapy, followed by immunotherapy	0	0	NA	NA	No progression	0	945	31.0685	0	945	31.0685	TRUE	0.00532043	FALSE	ND	FALSE
LEMA0767	≤59 years	Male	Current smoker	Stage IA2	Adenocarcinoma	Surgery	0	0	0	894	Second primary malignancy other than lung cancer	Death from other cause	1	894	29.3918	0	894	29.3918	NA	NA	NA	NA	NA
LEMA0773	≤59 years	Female	Ex-smoker	Stage IA1	Adenocarcinoma	Surgery	0	0	0	NA	NA	No progression	0	1250	41.0959	0	1250	41.0959	FALSE	ND	NA	NA	FALSE
LEMA0775	≤59 years	Female	Current smoker	Stage IA2	Adenocarcinoma	Surgery	0	0	0	NA	NA	No progression	0	1456	47.8685	0	1456	47.8685	TRUE	0.00383036	FALSE	ND	FALSE
LEMA0813	≤59 years	Female	Ex-smoker	Stage IIA	Adenocarcinoma	Surgery	Adjuvant chemo-radiotherapy, followed by immunotherapy	0	0	NA	NA	Progression	0	889	29.2274	1	889	29.2274	TRUE	0.000223191	FALSE	ND	FALSE
LEMA0815	≤59 years	Female	Never smoked	Stage IA2	Adenocarcinoma	Surgery	0	0	0	NA	NA	No progression	0	1493	49.0849	0	1493	49.0849	NA	NA	NA	NA	FALSE
LEMA0829	≤59 years	Male	Ex-smoker	Stage IA3	Adenocarcinoma	Surgery	Adjuvant chemotherapy, followed by immunotherapy	0	0	NA	NA	No progression	0	1733	56.9753	0	1733	56.9753	FALSE	ND	NA	NA	FALSE
LEMA0830	≤59 years	Male	Ex-smoker	Stage IIIC	Adenocarcinoma	Surgery	Adjuvant chemotherapy, followed by immunotherapy	0	0	1638	Disease relapse	Progression, second primary lung tumour	1	1638	53.852	1	347	11.4082	NA	NA	FALSE	ND	FALSE
LEMA0835	≤59 years	Female	Ex-smoker	Stage IIIB	Adenocarcinoma	Surgery	Adjuvant radiotherapy	0	0	581	Disease relapse	Progression	1	581	19.1014	1	183	6.01644	TRUE	0.0795065	TRUE	0.100653	TRUE	124
LEMA0842	≤59 years	Male	Current smoker	Stage IA3	Adenocarcinoma	Radiotherapy	0	-4	0	NA	NA	Progression	0	1322	43.463	1	522	17.1616	NA	NA	NA	NA	FALSE
LEMA0859	≤59 years	Male	Ex-smoker	Stage IIB	Adenocarcinoma	Surgery	Adjuvant chemotherapy	0	0	NA	NA	No progression	0	1481	48.6904	0	1481	48.6904	NA	NA	FALSE	ND	FALSE
LEMA0862	≤59 years	Male	Current smoker	Stage IIIA	Other	Chemo-radiotherapy	0	-71	0	NA	NA	Progression	0	1434	47.1452	1	850	27.9452	TRUE	0.0522408	NA	NA	TRUE	305
LEMA0881	70-74 years	Male	Ex-smoker	Stage IIIA	Adenocarcinoma	Surgery	Adjuvant chemotherapy	0	0	NA	NA	No progression	0	738	24.263	0	738	24.263	TRUE	7.04811e-05	FALSE	ND	FALSE
LEMA0882	60-69 years	Male	Ex-smoker	Stage IA1	Adenocarcinoma	Surgery	0	0	0	NA	NA	No progression	0	942	30.9699	0	942	30.9699	FALSE	ND	FALSE	ND	FALSE
LEMA0883	≤59 years	Male	Current smoker	Stage IIIB	Squamous cell carcinoma	Surgery	0	0	0	NA	NA	Progression	0	1149	37.7753	1	1094	35.9671	TRUE	0.0022265	FALSE	ND	FALSE
LEMA0884	≤59 years	Female	Ex-smoker	Stage IA3	Adenocarcinoma	Surgery	Adjuvant chemotherapy	0	0	NA	NA	No progression	0	1039	34.1589	0	1039	34.1589	FALSE	ND	FALSE	ND	FALSE
LEMA0885	60-69 years	Female	Current smoker	Stage IIB	Adenocarcinoma	Surgery	0	0	0	NA	NA	No progression	0	879	28.8986	0	879	28.8986	FALSE	ND	NA	NA	NA
LEMA0886	70-74 years	Male	Ex-smoker	Stage IIB	Adenocarcinoma	Surgery	0	0	0	NA	NA	Progression	0	820	26.9589	1	820	26.9589	NA	NA	NA	NA	NA
LEMA0887	60-69 years	Female	Never smoked	Stage IIIB	Adenocarcinoma	Surgery	Adjuvant targeted therapy	0	0	NA	NA	No progression	0	749	24.6246	0	749	24.6246	TRUE	1.35265e-05	FALSE	ND	FALSE
LEMA0888	70-74 years	Male	Ex-smoker	Stage IA1	Other	Surgery	0	0	0	NA	NA	No progression	0	735	24.1644	0	735	24.1644	FALSE	ND	FALSE	ND	FALSE
LEMA0889	≤59 years	Male	Ex-smoker	Stage IIIA	Adenocarcinoma	Surgery	Adjuvant chemotherapy	0	0	NA	NA	Progression	0	700	23.0137	1	448	14.7288	NA	NA	NA	NA	NA
LEMA0890	60-69 years	Male	Ex-smoker	Stage IIIA	Squamous cell carcinoma	Surgery	Adjuvant chemotherapy	0	0	NA	NA	No progression	0	672	22.0931	0	672	22.0931	TRUE	0.0917473	FALSE	ND	FALSE
LEMA0891	60-69 years	Male	Current smoker	Stage IIB	Adenocarcinoma	Surgery	Adjuvant chemotherapy, followed by immunotherapy	0	0	NA	NA	Progression	0	2024	66.5424	1	389	12.789	NA	NA	NA	NA	FALSE
LEMA0892	70-74 years	Female	Ex-smoker	Stage IB	Adenocarcinoma	Surgery	Adjuvant chemotherapy	0	0	NA	NA	Progression	0	1558	51.2219	1	743	24.4274	NA	NA	FALSE	ND	TRUE	207
LEMA0893	60-69 years	Male	Ex-smoker	Stage IB	Other	Surgery	0	0	0	NA	NA	No progression	0	1558	51.2219	0	1558	51.2219	NA	NA	FALSE	ND	FALSE
LEMA0894	70-74 years	Male	Current smoker	Stage IB	Squamous cell carcinoma	Surgery	Adjuvant chemotherapy	0	0	NA	NA	No progression	0	1642	53.9835	0	1642	53.9835	NA	NA	NA	NA	FALSE
LEMA0895	≤59 years	Female	Current smoker	Stage IIIA	Adenocarcinoma	Surgery	Adjuvant chemotherapy	0	0	910	Disease relapse	Progression	1	910	29.9178	1	710	23.3425	NA	NA	FALSE	ND	TRUE	204
LEMA0899	70-74 years	Male	Ex-smoker	Stage IA2	Adenocarcinoma	Surgery	0	0	0	NA	NA	No progression	0	1533	50.4	0	1533	50.4	NA	NA	FALSE	ND	FALSE
LEMA0900	70-74 years	Male	Ex-smoker	Stage IIB	Squamous cell carcinoma	Surgery	Adjuvant chemotherapy	0	0	NA	NA	No progression	0	1451	47.7041	0	1451	47.7041	TRUE	0.000291052	NA	NA	FALSE
LEMA0902	60-69 years	Female	Ex-smoker	Stage 0	Adenocarcinoma	Surgery	0	0	0	NA	NA	No progression	0	879	28.8986	0	879	28.8986	FALSE	ND	FALSE	ND	FALSE
LEMA0903	≤59 years	Male	Current smoker	Stage IIIA	Squamous cell carcinoma	Surgery	Adjuvant immunotherapy	0	0	NA	NA	No progression	0	1442	47.4082	0	1442	47.4082	TRUE	0.0338281	NA	NA	FALSE
LEMA0904	75 plus years	Female	Ex-smoker	Stage IIIA	Adenocarcinoma	Surgery	Adjuvant chemotherapy	0	0	822	Disease relapse	Progression, second primary lung tumour	1	822	27.0246	1	185	6.08219	TRUE	8.19458e-05	NA	NA	TRUE
LEMA0906	≤59 years	Male	Ex-smoker	Stage IA2	Adenocarcinoma	Surgery	0	0	0	NA	NA	No progression	0	1415	46.5205	0	1415	46.5205	NA	NA	FALSE	ND	FALSE
LEMA0909	75 plus years	Male	Ex-smoker	Stage IIIA	Other	Surgery	Adjuvant radiotherapy	0	0	202	Disease relapse	Progression	1	202	6.64109	1	79	2.59726	NA	NA	TRUE	0.0752239	TRUE
LEMA0910	≤59 years	Female	Ex-smoker	Stage IB	Adenocarcinoma	Surgery	Adjuvant chemotherapy	0	0	NA	NA	No progression	0	1317	43.2986	0	1317	43.2986	TRUE	2.56745e-05	NA	NA	FALSE
LEMA0911	60-69 years	Female	Ex-smoker	Stage IIIA	Squamous cell carcinoma	Surgery	Adjuvant chemotherapy	0	0	NA	NA	No progression	0	1310	43.0685	0	1310	43.0685	TRUE	0.000688515	NA	NA	FALSE
LEMA0914	60-69 years	Female	Ex-smoker	Stage IA3	Adenocarcinoma	Surgery	Adjuvant chemotherapy	0	0	NA	NA	No progression	0	1256	41.2931	0	1256	41.2931	FALSE	ND	FALSE	ND	FALSE
LEMA0915	60-69 years	Male	Ex-smoker	Stage IIA	Squamous cell carcinoma	Surgery	0	0	0	NA	NA	No progression	0	1200	39.452	0	1200	39.452	TRUE	2.48288e-05	NA	NA	FALSE
LEMA0916	≤59 years	Male	Current smoker	Stage IIIA	Squamous cell carcinoma	Surgery	0	0	0	NA	NA	Progression	0	1198	39.3863	1	128	4.20822	TRUE	0.0342257	TRUE	0.00799194	TRUE	25
LEMA0917	60-69 years	Male	Ex-smoker	Stage IIIA	Adenocarcinoma	Surgery	Adjuvant chemo-radiotherapy	0	0	NA	NA	No progression	0	1106	36.3616	0	1106	36.3616	TRUE	0.000203275	TRUE	0.000134397	TRUE
