# Supplementary material for: Recurrence prediction using circulating tumor DNA in patients with early-stage non-small cell lung cancer after treatment with curative intent: A retrospective validation study
Source: PLoS Med. 2025 Apr 15;22(4):e1004574. doi: 10.1371/journal.pmed.1004574 (PMC12021277; doi:10.1371/journal.pmed.1004574)
Supplement: S3 Table — (XLSX) [file pmed.1004574.s003.xlsx]

## Sheet: S3 Table
S3 Table: ctDNA RaDaR data for all 445 timepoints for all 130 patients.
Patient	Time_days_after_curative_treatment_end	Time_days_after_adjuvant_treatment	Days_after_recurrence	Baseline_sample	Landmark_sample	Input_copies	all_pass_variants	ctDNA_detected	eVAF_ppm
LEMA0029	408	408	-481	0	0	6800	41	FALSE	0
LEMA0033	0	0	NA	1	0	8160	42	TRUE	5528.82
LEMA0033	3	3	NA	0	0	8920	42	FALSE	0
LEMA0051	-40	-40	-224	1	0	11880	21	TRUE	60.4819
LEMA0051	58	58	-126	0	1	4160	21	FALSE	0
LEMA0051	100	100	-84	0	0	5520	21	FALSE	0
LEMA0051	184	184	0	0	0	5520	21	FALSE	0
LEMA0051	281	281	97	0	0	3760	21	FALSE	0
LEMA0051	365	365	181	0	0	2240	21	FALSE	0
LEMA0051	477	477	293	0	0	6040	21	TRUE	15.7905
LEMA0051	491	491	307	0	0	2600	21	FALSE	0
LEMA0051	632	632	448	0	0	1840	21	FALSE	0
LEMA0051	737	737	553	0	0	10920	21	FALSE	0
LEMA0056	-97	-261	-547	1	0	7120	33	TRUE	144.536
LEMA0056	254	90	-196	0	0	5560	33	TRUE	889.022
LEMA0060	58	58	NA	0	1	2400	44	FALSE	0
LEMA0083	120	120	NA	0	1	7040	44	FALSE	0
LEMA0083	650	650	NA	0	0	2360	44	FALSE	0
LEMA0083	735	735	NA	0	0	2560	44	FALSE	0
LEMA0083	784	784	NA	0	0	2200	44	FALSE	0
LEMA0083	904	904	NA	0	0	1600	44	FALSE	0
LEMA0097	22	22	NA	0	1	12520	44	FALSE	0
LEMA0131	-1	-1	-365	1	0	11640	46	TRUE	16.7464
LEMA0131	416	416	52	0	0	4880	46	TRUE	43.6597
LEMA0135	0	0	NA	1	0	20000	31	FALSE	0
LEMA0135	35	35	NA	0	1	4760	31	FALSE	0
LEMA0135	189	189	NA	0	0	7920	31	FALSE	0
LEMA0135	266	266	NA	0	0	10880	31	FALSE	0
LEMA0135	364	364	NA	0	0	12840	31	FALSE	0
LEMA0144	-3	-3	NA	1	0	15360	38	FALSE	0
LEMA0144	3	3	NA	0	0	20000	38	FALSE	0
LEMA0144	133	133	NA	0	0	13960	38	FALSE	0
LEMA0144	194	194	NA	0	0	11760	38	FALSE	0
LEMA0144	265	265	NA	0	0	8720	38	FALSE	0
LEMA0144	356	356	NA	0	0	14320	38	FALSE	0
LEMA0157	-26	-26	-265	1	0	17720	40	FALSE	0
LEMA0157	6	6	-233	0	0	20000	40	FALSE	0
LEMA0157	133	133	-106	0	0	9800	40	TRUE	23902.7
LEMA0157	385	385	146	0	0	14440	40	FALSE	0
LEMA0157	658	658	419	0	0	10120	40	FALSE	0
LEMA0166	-106	-547	NA	1	0	20000	45	TRUE	412.24
LEMA0166	29	-412	NA	0	1	7360	45	FALSE	0
LEMA0166	116	-325	NA	0	0	6760	45	FALSE	0
LEMA0166	209	-232	NA	0	0	4480	45	FALSE	0
LEMA0166	407	-34	NA	0	0	14240	45	FALSE	0
LEMA0178	-6	-6	NA	1	0	13000	41	FALSE	0
LEMA0178	114	114	NA	0	1	3880	41	FALSE	0
LEMA0178	205	205	NA	0	0	5320	41	FALSE	0
LEMA0203	91	91	NA	0	1	16960	34	FALSE	0
LEMA0203	1248	1248	NA	0	0	20000	34	FALSE	0
LEMA0221	20	20	-676	0	1	20000	45	FALSE	0
LEMA0221	202	202	-494	0	0	9160	45	FALSE	0
LEMA0221	293	293	-403	0	0	2480	45	FALSE	0
LEMA0221	391	391	-305	0	0	4960	45	FALSE	0
LEMA0231	-3	-3	NA	1	0	20000	45	FALSE	0
LEMA0231	20	20	NA	0	1	2720	45	FALSE	0
LEMA0231	118	118	NA	0	0	9520	45	FALSE	0
LEMA0231	223	223	NA	0	0	9320	45	FALSE	0
LEMA0235	-8	-8	-237	1	0	10080	39	FALSE	0
LEMA0235	72	72	-157	0	1	6800	39	FALSE	0
LEMA0235	161	161	-68	0	0	6480	39	TRUE	4543.24
LEMA0235	266	266	37	0	0	7156	39	TRUE	6604.74
LEMA0244	-35	-35	NA	1	0	20000	45	FALSE	0
LEMA0244	118	118	NA	0	1	8720	45	FALSE	0
LEMA0244	210	210	NA	0	0	12240	45	FALSE	0
LEMA0244	392	392	NA	0	0	4320	45	FALSE	0
LEMA0244	581	581	NA	0	0	6560	45	FALSE	0
LEMA0244	763	763	NA	0	0	10600	45	FALSE	0
LEMA0245	-1	-1	NA	1	0	15240	47	FALSE	0
LEMA0245	4	4	NA	0	0	13160	47	FALSE	0
LEMA0245	128	128	NA	0	0	2880	47	FALSE	0
LEMA0245	219	219	NA	0	0	3320	47	FALSE	0
LEMA0248	0	0	NA	1	0	19760	23	FALSE	0
LEMA0248	3	3	NA	0	0	20000	23	FALSE	0
LEMA0248	32	32	NA	0	1	2280	23	FALSE	0
LEMA0248	149	149	NA	0	0	6640	23	FALSE	0
LEMA0253	-2	-499	-1351	1	0	20000	44	FALSE	0
LEMA0253	273	-224	-1076	0	0	5560	44	TRUE	14951.9
LEMA0253	357	-140	-992	0	0	7760	44	TRUE	20.431
LEMA0253	441	-56	-908	0	0	3960	44	TRUE	107.299
LEMA0253	537	40	-812	0	0	9000	44	FALSE	0
LEMA0260	-24	-24	-887	1	0	10280	45	TRUE	826.13
LEMA0260	2	2	-861	0	0	20000	45	TRUE	0.182466
LEMA0260	462	462	-401	0	0	4280	45	TRUE	1043.89
LEMA0260	679	679	-184	0	0	3276	45	TRUE	4047.99
LEMA0266	0	0	NA	1	0	11000	43	FALSE	0
LEMA0267	-33	-33	NA	1	0	12840	44	FALSE	0
LEMA0267	18	18	NA	0	1	7360	44	FALSE	0
LEMA0267	301	301	NA	0	0	7440	44	FALSE	0
LEMA0269	0	0	NA	1	0	20000	43	TRUE	2370.01
LEMA0269	3	3	NA	0	0	20000	43	FALSE	0
LEMA0269	32	32	NA	0	1	3720	43	FALSE	0
LEMA0269	381	381	NA	0	0	17920	43	FALSE	0
LEMA0272	0	-153	NA	1	0	13840	30	FALSE	0
LEMA0272	3	-150	NA	0	0	20000	30	FALSE	0
LEMA0282	-71	-265	303	1	0	19960	36	TRUE	154.045
LEMA0282	130	-64	102	0	0	7960	36	TRUE	658.611
LEMA0289	5	5	-221	0	0	9920	49	FALSE	0
LEMA0289	106	106	-120	0	1	7040	49	TRUE	255078
LEMA0289	239	239	13	0	0	10800	49	TRUE	353778
LEMA0290	26	26	NA	0	1	20000	48	FALSE	0
LEMA0312	-1	-1	NA	1	0	20000	46	FALSE	0
LEMA0312	5	5	NA	0	0	19760	46	FALSE	0
LEMA0312	79	79	NA	0	1	14400	46	FALSE	0
LEMA0312	288	288	NA	0	0	8080	46	FALSE	0
LEMA0312	544	544	NA	0	0	10800	46	FALSE	0
LEMA0333	21	21	NA	0	1	12360	45	FALSE	0
LEMA0334	22	22	NA	0	1	4800	38	FALSE	0
LEMA0371	-8	-8	NA	1	0	20000	45	TRUE	88.9336
LEMA0371	21	21	NA	0	1	9160	45	FALSE	0
LEMA0372	52	-63	-706	0	1	6520	42	TRUE	623.721
LEMA0372	93	-22	-665	0	0	9040	42	FALSE	0
LEMA0372	189	74	-569	0	0	8080	42	FALSE	0
LEMA0372	259	144	-499	0	0	5960	42	TRUE	17.6144
LEMA0372	364	249	-394	0	0	3600	42	TRUE	3237.05
LEMA0374	22	22	NA	0	1	13480	32	FALSE	0
LEMA0383	-8	-8	NA	1	0	20000	46	FALSE	0
LEMA0383	14	14	NA	0	1	12520	46	FALSE	0
LEMA0384	-41	-41	NA	1	0	2480	41	FALSE	0
LEMA0384	96	96	NA	0	1	4880	41	FALSE	0
LEMA0384	181	181	NA	0	0	3680	41	FALSE	0
LEMA0385	6	6	NA	0	0	20000	48	FALSE	0
LEMA0385	112	112	NA	0	1	2520	48	FALSE	0
LEMA0385	217	217	NA	0	0	2880	48	FALSE	0
LEMA0386	-27	-27	-973	1	0	20000	43	FALSE	0
LEMA0386	29	29	-917	0	1	17800	43	FALSE	0
LEMA0386	259	259	-687	0	0	7040	43	FALSE	0
LEMA0387	16	16	NA	0	1	14640	12	FALSE	0
LEMA0387	123	123	NA	0	0	4360	12	FALSE	0
LEMA0387	332	332	NA	0	0	2000	12	FALSE	0
LEMA0396	-1	-1	-321	1	0	10840	43	FALSE	0
LEMA0396	8	8	-312	0	0	6000	43	FALSE	0
LEMA0396	92	92	-228	0	1	11320	43	FALSE	0
LEMA0397	14	-113	NA	0	1	7520	45	FALSE	0
LEMA0397	99	-28	NA	0	0	20000	45	FALSE	0
LEMA0397	371	244	NA	0	0	10560	45	FALSE	0
LEMA0407	-23	-429	NA	0	0	5920	35	TRUE	19.2324
LEMA0407	32	-374	NA	0	1	20000	35	FALSE	0
LEMA0407	124	-282	NA	0	0	9320	35	FALSE	0
LEMA0407	236	-170	NA	0	0	7040	35	FALSE	0
LEMA0407	304	-102	NA	0	0	6840	35	FALSE	0
LEMA0407	391	-15	NA	0	0	7040	35	FALSE	0
LEMA0416	-3	-171	NA	1	0	20000	39	TRUE	11514.9
LEMA0416	34	-134	NA	0	1	8880	39	FALSE	0
LEMA0416	126	-42	NA	0	0	15480	39	FALSE	0
LEMA0417	-37	-475	NA	0	0	3840	42	TRUE	13256.4
LEMA0417	214	-224	NA	0	0	6040	42	TRUE	1092.93
LEMA0426	329	329	-372	0	0	20000	45	TRUE	15691.6
LEMA0426	352	352	-349	0	0	20000	45	TRUE	30500.4
LEMA0426	401	401	-300	0	0	20000	45	TRUE	56756.2
LEMA0426	430	430	-271	0	0	16200	45	TRUE	62243.9
LEMA0426	807	807	106	0	0	20000	45	TRUE	130283
LEMA0427	-6	-6	-275	1	0	20000	40	TRUE	56962
LEMA0427	268	268	-1	0	0	12480	40	TRUE	6750.53
LEMA0428	-10	-55	NA	1	0	20000	46	TRUE	85.1317
LEMA0428	3	-42	NA	0	0	20000	46	FALSE	0
LEMA0429	-1	-1	NA	1	0	19640	42	FALSE	0
LEMA0429	2	2	NA	0	0	7760	42	FALSE	0
LEMA0429	91	91	NA	0	1	2840	42	FALSE	0
LEMA0429	155	155	NA	0	0	1240	42	FALSE	0
LEMA0441	-8	-75	NA	1	0	20000	40	FALSE	0
LEMA0441	6	-61	NA	0	0	18800	40	FALSE	0
LEMA0441	335	268	NA	0	0	3040	40	FALSE	0
LEMA0441	516	449	NA	0	0	4520	40	FALSE	0
LEMA0442	-1	-134	-723	1	0	20000	44	FALSE	0
LEMA0442	1	-132	-721	0	0	20000	44	FALSE	0
LEMA0450	-8	-8	NA	1	0	15516	43	TRUE	93.3753
LEMA0451	-41	-182	NA	1	0	20000	42	TRUE	98.1295
LEMA0451	22	-119	NA	0	1	11400	42	FALSE	0
LEMA0451	63	-78	NA	0	0	10440	42	FALSE	0
LEMA0451	208	67	NA	0	0	9760	42	FALSE	0
LEMA0455	-6	-6	NA	1	0	3000	48	TRUE	130.262
LEMA0455	16	16	NA	0	1	20000	48	FALSE	0
LEMA0465	35	-474	NA	0	1	5600	45	FALSE	0
LEMA0465	159	-350	NA	0	0	3480	45	FALSE	0
LEMA0465	194	-315	NA	0	0	5840	45	FALSE	0
LEMA0465	278	-231	NA	0	0	2680	45	FALSE	0
LEMA0465	369	-140	NA	0	0	1280	45	FALSE	0
LEMA0465	453	-56	NA	0	0	760	45	FALSE	0
LEMA0465	593	84	NA	0	0	880	45	FALSE	0
LEMA0465	685	176	NA	0	0	8640	45	FALSE	0
LEMA0465	775	266	NA	0	0	3280	45	FALSE	0
LEMA0469	0	-1164	NA	1	0	20000	25	FALSE	0
LEMA0469	3	-1161	NA	0	0	20000	25	FALSE	0
LEMA0469	128	-1036	NA	0	0	9320	25	FALSE	0
LEMA0469	217	-947	NA	0	0	2400	25	FALSE	0
LEMA0469	336	-828	NA	0	0	2000	25	FALSE	0
LEMA0475	-1	-1	NA	1	0	9320	43	FALSE	0
LEMA0475	2	2	NA	0	0	6160	43	FALSE	0
LEMA0483	-13	-59	-657	1	0	20000	44	TRUE	198.611
LEMA0483	115	69	-529	0	1	18000	44	FALSE	0
LEMA0483	214	168	-430	0	0	12440	44	TRUE	18.9206
LEMA0483	296	250	-348	0	0	10640	44	TRUE	158.694
LEMA0483	464	418	-180	0	0	20000	44	TRUE	2322.32
LEMA0491	-48	-48	NA	1	0	20000	46	TRUE	920.213
LEMA0491	58	58	NA	0	1	4720	46	FALSE	0
LEMA0491	133	133	NA	0	0	7320	46	FALSE	0
LEMA0496	0	-73	NA	1	0	20000	41	TRUE	8.12062
LEMA0496	3	-70	NA	0	0	20000	41	FALSE	0
LEMA0496	28	-45	NA	0	1	7080	41	FALSE	0
LEMA0496	220	147	NA	0	0	12160	41	FALSE	0
LEMA0504	-77	-77	NA	1	0	12800	20	FALSE	0
LEMA0504	15	15	NA	0	1	9480	20	FALSE	0
LEMA0504	91	91	NA	0	0	4360	20	FALSE	0
LEMA0504	407	407	NA	0	0	6000	20	FALSE	0
LEMA0504	526	526	NA	0	0	4080	20	FALSE	0
LEMA0505	-47	-191	NA	1	0	20000	48	TRUE	7121.23
LEMA0505	135	-9	NA	0	0	3040	48	FALSE	0
LEMA0506	-1	-136	NA	1	0	20000	43	FALSE	0
LEMA0506	6	-129	NA	0	0	20000	43	FALSE	0
LEMA0506	155	20	NA	0	0	13200	43	FALSE	0
LEMA0506	294	159	NA	0	0	7520	43	FALSE	0
LEMA0506	679	544	NA	0	0	7480	43	FALSE	0
LEMA0516	0	-95	NA	1	0	16240	44	TRUE	17.7263
LEMA0516	3	-92	NA	0	0	7080	44	FALSE	0
LEMA0516	92	-3	NA	0	1	4640	44	FALSE	0
LEMA0516	267	172	NA	0	0	11360	44	FALSE	0
LEMA0516	389	294	NA	0	0	13400	44	FALSE	0
LEMA0531	0	0	NA	1	0	20000	46	TRUE	744.62
LEMA0531	3	3	NA	0	0	7440	46	FALSE	0
LEMA0531	51	51	NA	0	1	2280	46	FALSE	0
LEMA0534	0	0	NA	1	0	12160	35	FALSE	0
LEMA0534	3	3	NA	0	0	20000	35	FALSE	0
LEMA0534	30	30	NA	0	1	2480	35	FALSE	0
LEMA0534	204	204	NA	0	0	3120	35	FALSE	0
LEMA0534	379	379	NA	0	0	1240	35	FALSE	0
LEMA0534	568	568	NA	0	0	1000	35	FALSE	0
LEMA0539	279	-99	NA	0	0	5320	19	FALSE	0
LEMA0539	365	-13	NA	0	0	4920	19	FALSE	0
LEMA0539	588	210	NA	0	0	3880	19	FALSE	0
LEMA0550	-13	-13	NA	1	0	20000	47	TRUE	119.398
LEMA0550	114	114	NA	0	1	3960	47	FALSE	0
LEMA0550	296	296	NA	0	0	2960	47	FALSE	0
LEMA0551	46	46	NA	0	1	15680	46	FALSE	0
LEMA0551	101	101	NA	0	0	5560	46	FALSE	0
LEMA0551	255	255	NA	0	0	2600	46	FALSE	0
LEMA0551	721	721	NA	0	0	3120	46	FALSE	0
LEMA0557	-44	-117	-1223	1	0	20000	45	TRUE	34993.4
LEMA0557	31	-42	-1148	0	1	13240	45	FALSE	0
LEMA0557	112	39	-1067	0	0	12360	45	FALSE	0
LEMA0557	140	67	-1039	0	0	10960	45	FALSE	0
LEMA0557	242	169	-937	0	0	5520	45	FALSE	0
LEMA0557	528	455	-651	0	0	6880	45	FALSE	0
LEMA0560	-47	-47	NA	1	0	16240	26	FALSE	0
LEMA0560	25	25	NA	0	1	8120	26	FALSE	0
LEMA0568	0	0	NA	1	0	18200	46	FALSE	0
LEMA0568	3	3	NA	0	0	20000	46	FALSE	0
LEMA0568	21	21	NA	0	1	2000	46	FALSE	0
LEMA0574	-13	-13	NA	1	0	19600	40	FALSE	0
LEMA0574	4	4	NA	0	0	20000	40	FALSE	0
LEMA0574	130	130	NA	0	0	3680	40	FALSE	0
LEMA0574	221	221	NA	0	0	4480	40	FALSE	0
LEMA0574	326	326	NA	0	0	3800	40	FALSE	0
LEMA0575	-27	-104	-606	1	0	9840	43	FALSE	0
LEMA0575	104	27	-475	0	1	14560	43	FALSE	0
LEMA0575	303	226	-276	0	0	7480	43	FALSE	0
LEMA0587	35	35	-618	0	1	3480	43	FALSE	0
LEMA0609	-1	-1	-231	1	0	6720	46	FALSE	0
LEMA0609	8	8	-222	0	0	14160	46	FALSE	0
LEMA0620	0	0	-632	1	0	8280	44	TRUE	63.4374
LEMA0620	3	3	-629	0	0	19360	44	FALSE	0
LEMA0620	667	667	35	0	0	2800	44	TRUE	623.06
LEMA0620	686	686	54	0	0	11520	44	TRUE	43.4603
LEMA0620	735	735	103	0	0	6956	44	FALSE	0
LEMA0620	779	779	147	0	0	19080	44	TRUE	17.8388
LEMA0620	840	840	208	0	0	8360	44	TRUE	905.185
LEMA0620	903	903	271	0	0	15600	44	TRUE	12.1372
LEMA0620	963	963	331	0	0	4720	44	TRUE	1150.56
LEMA0623	2	-518	NA	0	0	20000	41	FALSE	0
LEMA0623	134	-386	NA	0	0	11720	41	FALSE	0
LEMA0623	211	-309	NA	0	0	8840	41	FALSE	0
LEMA0623	380	-140	NA	0	0	7080	41	FALSE	0
LEMA0623	558	38	NA	0	0	10120	41	FALSE	0
LEMA0623	789	269	NA	0	0	15000	41	FALSE	0
LEMA0624	111	111	NA	0	1	2760	38	FALSE	0
LEMA0636	-7	-7	NA	1	0	10520	38	FALSE	0
LEMA0636	9	9	NA	0	0	8000	38	FALSE	0
LEMA0636	93	93	NA	0	1	7440	38	FALSE	0
LEMA0636	191	191	NA	0	0	3680	38	FALSE	0
LEMA0636	380	380	NA	0	0	6680	38	FALSE	0
LEMA0650	-6	-6	-601	1	0	4920	40	FALSE	0
LEMA0650	23	23	-572	0	1	7960	40	FALSE	0
LEMA0665	35	-64	-458	0	1	5680	39	TRUE	19.0477
LEMA0665	504	405	11	0	0	1840	39	TRUE	1912.5
LEMA0665	547	448	54	0	0	2640	39	TRUE	3144.62
LEMA0688	-33	-33	-42	1	0	7200	17	FALSE	0
LEMA0688	168	168	159	0	0	3440	17	FALSE	0
LEMA0688	252	252	243	0	0	5440	17	FALSE	0
LEMA0688	394	394	385	0	0	3276	17	FALSE	0
LEMA0688	486	486	477	0	0	2920	17	FALSE	0
LEMA0692	-13	-13	NA	1	0	6000	15	FALSE	0
LEMA0692	30	30	NA	0	1	4080	15	FALSE	0
LEMA0692	98	98	NA	0	0	5000	15	FALSE	0
LEMA0692	189	189	NA	0	0	4320	15	FALSE	0
LEMA0692	385	385	NA	0	0	3560	15	FALSE	0
LEMA0693	-6	-6	-864	1	0	5840	44	FALSE	0
LEMA0693	16	16	-842	0	1	15440	44	FALSE	0
LEMA0694	1	1	NA	0	0	20000	22	FALSE	0
LEMA0717	-6	-99	-164	1	0	20000	46	TRUE	62.2775
LEMA0717	4	-89	-154	0	0	12040	46	FALSE	0
LEMA0717	72	-21	-86	0	1	4800	46	TRUE	18.6878
LEMA0717	217	124	59	0	0	12600	46	TRUE	277147
LEMA0717	255	162	97	0	0	20000	46	TRUE	475584
LEMA0751	15	15	NA	0	1	4120	8	FALSE	0
LEMA0761	-6	-6	NA	1	0	10120	48	FALSE	0
LEMA0761	16	16	NA	0	1	7720	48	FALSE	0
LEMA0762	-32	-543	NA	1	0	12360	37	TRUE	5320.43
LEMA0762	4	-507	NA	0	0	14240	37	FALSE	0
LEMA0762	73	-438	NA	0	1	7720	37	FALSE	0
LEMA0762	233	-278	NA	0	0	12320	37	FALSE	0
LEMA0762	479	-32	NA	0	0	2920	37	FALSE	0
LEMA0767	4	4	NA	0	0	10960	44	FALSE	0
LEMA0773	0	0	NA	1	0	20000	44	FALSE	0
LEMA0773	156	156	NA	0	0	4120	44	FALSE	0
LEMA0775	0	0	NA	1	0	20000	43	TRUE	3830.36
LEMA0775	3	3	NA	0	0	18800	43	FALSE	0
LEMA0775	52	52	NA	0	1	1600	43	FALSE	0
LEMA0775	403	403	NA	0	0	5280	43	FALSE	0
LEMA0813	-18	-652	-907	1	0	12520	22	TRUE	223.191
LEMA0813	18	-616	-871	0	1	5800	22	FALSE	0
LEMA0813	92	-542	-797	0	0	4920	22	FALSE	0
LEMA0813	197	-437	-692	0	0	5120	22	FALSE	0
LEMA0813	275	-359	-614	0	0	5720	22	FALSE	0
LEMA0815	211	211	NA	0	0	6120	19	FALSE	0
LEMA0815	301	301	NA	0	0	5400	19	FALSE	0
LEMA0815	393	393	NA	0	0	5760	19	FALSE	0
LEMA0815	511	511	NA	0	0	3840	19	FALSE	0
LEMA0829	-74	-565	NA	1	0	8160	16	FALSE	0
LEMA0829	234	-257	NA	0	0	2000	16	FALSE	0
LEMA0829	262	-229	NA	0	0	2000	16	FALSE	0
LEMA0829	295	-196	NA	0	0	4920	16	FALSE	0
LEMA0829	350	-141	NA	0	0	3240	16	FALSE	0
LEMA0829	434	-57	NA	0	0	3760	16	FALSE	0
LEMA0829	602	111	NA	0	0	5480	16	FALSE	0
LEMA0829	987	496	NA	0	0	5760	16	FALSE	0
LEMA0830	99	-258	-248	0	1	6680	44	FALSE	0
LEMA0830	215	-142	-132	0	0	7760	44	FALSE	0
LEMA0830	256	-101	-91	0	0	4080	44	FALSE	0
LEMA0830	301	-56	-46	0	0	4840	44	FALSE	0
LEMA0830	357	0	10	0	0	12000	44	FALSE	0
LEMA0830	399	42	52	0	0	5920	44	FALSE	0
LEMA0830	711	354	364	0	0	6440	44	FALSE	0
LEMA0830	896	539	549	0	0	10760	44	FALSE	0
LEMA0830	1057	700	710	0	0	7880	44	FALSE	0
LEMA0835	-7	-95	-190	1	0	20000	46	TRUE	79506.5
LEMA0835	59	-29	-124	0	1	18000	46	TRUE	100653
LEMA0835	211	123	28	0	0	4280	46	TRUE	161639
LEMA0835	317	229	134	0	0	2720	46	TRUE	28331
LEMA0835	381	293	198	0	0	3160	46	TRUE	116323
LEMA0835	414	326	231	0	0	4920	46	TRUE	220999
LEMA0835	490	402	307	0	0	9000	46	TRUE	271857
LEMA0835	507	419	324	0	0	20000	46	TRUE	410214
LEMA0835	521	433	338	0	0	10400	46	TRUE	308298
LEMA0842	199	199	-323	0	0	5720	41	FALSE	0
LEMA0842	279	279	-243	0	0	3360	41	FALSE	0
LEMA0859	3	-99	NA	0	0	9760	48	FALSE	0
LEMA0859	23	-79	NA	0	1	1720	48	FALSE	0
LEMA0859	122	20	NA	0	0	11200	48	FALSE	0
LEMA0859	325	223	NA	0	0	5240	48	FALSE	0
LEMA0859	423	321	NA	0	0	3560	48	FALSE	0
LEMA0859	532	430	NA	0	0	2760	48	FALSE	0
LEMA0859	633	531	NA	0	0	4600	48	FALSE	0
LEMA0859	731	629	NA	0	0	3640	48	FALSE	0
LEMA0862	-74	-74	-924	1	0	3840	47	TRUE	52240.8
LEMA0862	545	545	-305	0	0	5480	47	TRUE	7550.22
LEMA0881	0	-107	NA	1	0	9800	39	TRUE	70.4811
LEMA0881	2	-105	NA	0	0	6160	39	FALSE	0
LEMA0881	30	-77	NA	0	1	2000	39	FALSE	0
LEMA0882	0	0	NA	1	0	12720	46	FALSE	0
LEMA0882	2	2	NA	0	0	20000	46	FALSE	0
LEMA0882	24	24	NA	0	1	4920	46	FALSE	0
LEMA0883	0	0	-1094	1	0	2960	48	TRUE	2226.5
LEMA0883	3	3	-1091	0	0	20000	48	FALSE	0
LEMA0883	18	18	-1076	0	1	7960	48	FALSE	0
LEMA0884	0	-161	NA	1	0	5600	47	FALSE	0
LEMA0884	3	-158	NA	0	0	20000	47	FALSE	0
LEMA0884	21	-140	NA	0	1	3840	47	FALSE	0
LEMA0884	91	-70	NA	0	0	1920	47	FALSE	0
LEMA0885	0	0	NA	1	0	6800	46	FALSE	0
LEMA0885	1	1	NA	0	0	5080	46	FALSE	0
LEMA0886	2	2	NA	0	0	14240	16	FALSE	0
LEMA0887	0	-833	NA	1	0	10360	25	TRUE	13.5265
LEMA0887	3	-830	NA	0	0	20000	25	FALSE	0
LEMA0887	49	-784	NA	0	1	1360	25	FALSE	0
LEMA0888	0	0	NA	1	0	8960	46	FALSE	0
LEMA0888	2	2	NA	0	0	7520	46	FALSE	0
LEMA0888	53	53	NA	0	1	2640	46	FALSE	0
LEMA0889	3	-111	-445	0	0	5960	16	FALSE	0
LEMA0890	0	-136	NA	1	0	12360	45	TRUE	91747.3
LEMA0890	3	-133	NA	0	0	20000	45	TRUE	29.9901
LEMA0890	32	-104	NA	0	1	9760	45	FALSE	0
LEMA0891	172	-164	-217	0	0	15680	35	FALSE	0
LEMA0891	308	-28	-81	0	0	20000	35	FALSE	0
LEMA0891	714	378	325	0	0	20000	35	FALSE	0
LEMA0891	1016	680	627	0	0	7800	35	FALSE	0
LEMA0891	1174	838	785	0	0	8240	35	FALSE	0
LEMA0892	63	-74	-680	0	1	5640	42	FALSE	0
LEMA0892	84	-53	-659	0	0	4200	42	FALSE	0
LEMA0892	242	105	-501	0	0	4800	42	FALSE	0
LEMA0892	536	399	-207	0	0	10800	42	TRUE	20.1866
LEMA0892	777	640	34	0	0	3680	42	FALSE	0
LEMA0892	798	661	55	0	0	2880	42	FALSE	0
LEMA0892	819	682	76	0	0	5000	42	TRUE	16.4602
LEMA0892	840	703	97	0	0	7720	42	TRUE	23.0252
LEMA0893	99	99	NA	0	1	2520	16	FALSE	0
LEMA0894	261	153	NA	0	0	4920	46	FALSE	0
LEMA0895	3	-118	-707	0	0	15760	23	TRUE	32.3739
LEMA0895	30	-91	-680	0	1	4800	23	FALSE	0
LEMA0895	95	-26	-615	0	0	13320	23	FALSE	0
LEMA0895	506	385	-204	0	0	10360	23	TRUE	3760.32
LEMA0899	112	112	NA	0	1	4720	23	FALSE	0
LEMA0899	489	489	NA	0	0	6280	23	FALSE	0
LEMA0900	-35	-174	NA	1	0	20000	47	TRUE	291.052
LEMA0900	146	7	NA	0	0	20000	47	FALSE	0
LEMA0900	251	112	NA	0	0	3440	47	FALSE	0
LEMA0900	331	192	NA	0	0	4480	47	FALSE	0
LEMA0902	-3	-3	NA	1	0	10120	48	FALSE	0
LEMA0902	19	19	NA	0	1	7360	48	FALSE	0
LEMA0902	311	311	NA	0	0	14200	48	FALSE	0
LEMA0903	-13	-426	NA	1	0	20000	43	TRUE	33828.1
LEMA0903	157	-256	NA	0	0	7080	43	FALSE	0
LEMA0903	266	-147	NA	0	0	6880	43	FALSE	0
LEMA0903	357	-56	NA	0	0	6200	43	FALSE	0
LEMA0904	-6	-66	-191	1	0	20000	38	TRUE	81.9458
LEMA0904	220	160	35	0	0	16400	38	TRUE	77.492
LEMA0904	308	248	123	0	0	20000	38	TRUE	1057.78
LEMA0906	92	92	NA	0	1	11680	43	FALSE	0
LEMA0909	85	-13	6	0	1	6520	43	TRUE	75223.9
LEMA0909	190	92	111	0	0	10600	43	TRUE	194730
LEMA0910	-35	-149	NA	1	0	20000	46	TRUE	25.6745
LEMA0910	495	381	NA	0	0	4440	46	FALSE	0
LEMA0911	-8	-150	NA	1	0	20000	40	TRUE	688.515
LEMA0911	169	27	NA	0	0	16000	40	FALSE	0
LEMA0914	-6	-121	NA	1	0	4120	24	FALSE	0
LEMA0914	93	-22	NA	0	1	5920	24	FALSE	0
LEMA0914	213	98	NA	0	0	7800	24	FALSE	0
LEMA0914	385	270	NA	0	0	5720	24	FALSE	0
LEMA0915	-13	-13	NA	1	0	4760	46	TRUE	24.8288
LEMA0915	191	191	NA	0	0	3520	46	FALSE	0
LEMA0916	-15	-15	-143	1	0	18160	44	TRUE	34225.7
LEMA0916	103	103	-25	0	1	5440	44	TRUE	7991.94
LEMA0916	295	295	167	0	0	3120	44	FALSE	0
LEMA0916	363	363	235	0	0	4320	44	FALSE	0
LEMA0917	-50	-210	NA	1	0	17640	47	TRUE	203.275
LEMA0917	97	-63	NA	0	1	11560	47	TRUE	134.397
